# Supplementary material for: Effects of Low-Salinity Stress on Histology and Metabolomics in the Intestine of Fenneropenaeus chinensis
Source: Animals (Basel). 2024 Jun 26;14(13):1880. doi: 10.3390/ani14131880 (PMC11240639; doi:10.3390/ani14131880)
Supplement: Supplementary file 1 [file animals-14-01880-s001.zip]

Archive with 1 entries (1 files):
- animals-3036341-supplementary.pdf
